# Supplementary material for: Identification of Differentially Expressed lncRNAs in Response to Blue Light and Expression Pattern Analysis of Populus tomentosa Hybrid Poplar 741
Source: Plants (Basel). 2023 Sep 2;12(17):3157. doi: 10.3390/plants12173157 (PMC10490017; doi:10.3390/plants12173157)
Supplement: Supplementary file 1 [file plants-12-03157-s001.zip]

Archive with 1 entries (1 files):
- plants-2489541-supplementary.pdf
